# Supplementary material for: The Real-Time Monitoring of the Laser-Induced Functionalization of Transparent Conductive Oxide Films
Source: Nanomaterials (Basel). 2023 Oct 5;13(19):2706. doi: 10.3390/nano13192706 (PMC10574555; doi:10.3390/nano13192706)
Supplement: Supplementary file 1 [file nanomaterials-13-02706-s001.zip]

Archive with 2 entries (2 files):
- SuppMater.pdf
- Video_S1.avi
